# Supplementary material for: Increased Aquaporin-7 Expression Is Associated with Changes in Rat Brown Adipose Tissue Whitening in Obesity: Impact of Cold Exposure and Bariatric Surgery
Source: Int J Mol Sci. 2023 Feb 8;24(4):3412. doi: 10.3390/ijms24043412 (PMC9963055; doi:10.3390/ijms24043412)
Supplement: Supplementary file 1 [file ijms-24-03412-s001.zip]

Archive with 1 entries (1 files):
- ijms-2104151-supplementary.pdf
